# Supplementary material for: Non-Targeted and Targeted Screening of Organic Contaminants in Honeybees’ Death Incidents in Greece: A Story Beyond Pesticides
Source: J Xenobiot. 2026 Apr 8;16(2):64. doi: 10.3390/jox16020064 (PMC13117638; doi:10.3390/jox16020064)
Supplement: Supplementary file 1 [file jox-16-00064-s001.zip]

Archive with 2 entries (2 files):
- jox-4216849-supplementary.pdf
- MRM EXCEL_Bees_paper.xlsx
