# Supplementary material for: Non-Targeted and Targeted Screening of Organic Contaminants in Honeybees’ Death Incidents in Greece: A Story Beyond Pesticides
Source: J Xenobiot. 2026 Apr 8;16(2):64. doi: 10.3390/jox16020064 (PMC13117638; doi:10.3390/jox16020064)
Supplement: Supplementary file 1 [file jox-16-00064-s001.zip › MRM EXCEL_Bees_paper.xlsx]

## Sheet: LC
	Analyte	Precursor Ion	Product Ion	C.E.	Product Ion	C.E.	Product Ion	C.E.	Ret. Time
LC-MS/MS	Acephate	184	143	-10	49.15	-22	95	-22	2.403
	Acetamiprid	223.1	126.1	-11	55.95	-16	73	-55	4.705
	Aldicarb	208.2	115.85	-9	89	-18	70.2	-14	4.41
	Aldicarb sulfone	240.1	86.2	-21	148.15	-14	149.05	-21	3.285
	Αldicarb sulfoxide	207.1	89.1	-14	132.15	-8	69	-15	3.14
	Ametoctradin	276.1	149.15	-27	177	-29	176	-28	7.336
	Amisulbrom	468	229	-19	148	-47	227.9	-45	8.904
	Amitraz	294.1	161.1	-20	122.1	-25	234.1	-20	28.204
	Atrazine-2-hydroxy	198.1	156	-12	85.95	-23	68.95	-34	3.799
	Avermectin B1a	890.5	305.2	-29	567.2	-15	307.2	-23	9.803
	Avermectin B1b	876.6	553.3	-25	291.2	-10			9.9
	Azinphos methyl	318	132.05	-16	76.95	-36	160.15	-7	7.703
	Azoxystrobin	404	371.95	-5	328.95	-26	343.95	-20	8.099
	Bitertanol	338	99.15	-15	269.05	-10	70.05	-25	7.788
	Boscalid	343	306.95	-11	270.95	-31	271.95	-32	6.882
	Bromacil	261	204.9	-14	188	-28	131.95	-37	4.662
	Bromuconazole	377.9	159.05	-26	160.9	-29	70.1	-22	8.203
	Butocarboxim	208	75	-10	191	-10			8.4
	Carbaryl	202.1	145.1	-12	127	-25	117	-25	5.213
	Carbendazim	192.1	160.15	-6	132.15	-25	105.15	-37	4.012
	Carbetamide	237.1	192.1	-5	118.15	-7	120.1	-11	4.354
	Carbofuran	222.1	123.15	-11	165	-6	77.15	-44	5.161
	Carbofuran 3 hydroxy	255	163.15	-19	220.05	-11	238.05	-8	3.948
	Carbosulfan	381.1	118.1	-28	160.2	-20			11.6
	Chlorantraniliprole	483.9	452.9	-19	285.9	-17	112	-55	6.556
	Chloridazon	222.1	104.1	-22	92.15	-26	65.15	-38	4.113
	Chlorobromuron	295	205.9	-19	182.1	-17	124.9	-36	5.952
	Chloroxuron	291.1	72.15	-8	46.15	-12	218.05	-26	6.739
	Chlorpropham	214	172	-10	154	-16			14.6
	Chlorpyriphos ethyl	350	197.95	-21	97.05	-33	125.05	-19	9.13
	Chlorpyrifos oxon	334	277.8	-13	197.85	-30	305.75	-13	7.766
	Chlorpyriphos methyl	324	125.1	-21	291.7	-16	47.2	-49	8.515
	Clopyralid	191.9	146.1	-22	110.1	-20			3.6
	Coumaphos	363	227	-16	306.8	-19	334.85	-17	9.353
	Demeton S methyl sulfone	263	169.05	-6	109.05	-18	125.05	-24	3.795
	Dichlofluanid	223.9	123.1	-8	77.1	-28			7.4
	Dichlorvos	238	220.9	-11	109.1	-21	78.95	-31	4.585
	Dicrotofos (dicrotophos)	237.9	72	-26	127	-16	193	-9	3.88
	Diflubenzuron	311	158.1	-16	141.05	-32	113.05	-53	7.159
	Dimethoate	230	125	-11	198.9	-4	171	-14	4.056
	Dimethomorph	388.1	301	-11	165.1	-34	139	-34	7.822
	Diniconazole	326.1	70.05	-25	159	-34	70	-25	7.225
	Diphenylamine	170.1	93.15	-26	92.05	-21	66	-42	6.481
	Diuron	233	72.1	-8	46.15	-17	72.1	-23	5.133
	DMF	74.1	44.1	-10	42.1	-10			1.89
	DMPF	150	77	-15	122	-12			11.9
	Emamectin B1a	886.4	158.2	-31	82.05	-55	126.2	-44	8.976
	Emamectin B1b	872.2	158.2	-37	126	-40	82.05	-55	8.851
	Epoxiconazole	330	121.1	-11	101.1	-44	123.15	-18	7.58
	Ethirimol	210.2	140.2	-16	98.15	-22	182	-21	4.761
	Ethofumesate	304.1	287	-11	121.1	-22	240.95	-14	6.761
	Ethoxyquin	218.1	174	-15	160	-15			7.4
	Etofenprox	394.2	177.05	-6	107.05	-31	359.05	-8	10.371
	Etoxazole	360.1	141.1	-15	113.05	-45	304	-13	9.262
	Fenamiphos	304.1	216.95	-13	201.95	-26	233.9	-12	7.174
	Fenamiphos sulfone	336.1	266	-15	188	-28	308	-16	5.272
	Fenamiphos sulfoxide	320.1	233	-21	108	-41	171	-24	5.155
	Fenarimol	331	268	-23	110.9	-55	139.1	-36	7.069
	Fenazaquin	307.2	57	-13	161.1	-12	131.2	-45	9.711
	Fenhexamide	302.1	97.1	-24	55.05	-41	143	-34	6.586
	Fenitrothion	277	260	-6	125.1	-12
	Fenoxycarb	302.1	88	-12	116.15	-11	44.1	-39	7.639
	Fenpropidin	274.2	147.1	-19	117.15	-48	86.15	-28	6.154
	Fenpropymorph	304.2	147.1	-19	117	-55	132.05	-42	6.883
	Fenpyroximate	422.3	366.2	-5	246.9	-15			9.3
	Fenthion oxon (fenoxon)	263.1	231	-10	216	-22	77.05	-53	6.54
	Fenthion oxon sulfone	312.1	294.85	-6	216.9	-24	104	-32	4.564
	Fenthion oxon sullfoxide	279	263.95	-9	104.05	-24	261.95	-21	4.459
	Fenthion sulfone	311	165.1	-17	233.05	-23	125.1	-23	8.618
	Fluazifop	328.1	282	-18	254	-28	91.1	-30	4.966
	Fluazifop-P-butyl	384.1	282	-6	328	-8	91.05	-25	8.573
	Flufenoxuron	489	158.1	-21	140.9	-46	113.15	-55	8.875
	Fluometuron	233.1	72.05	-7	46.2	-18	145	-35	4.627
	Fluopicolide	383	172.85	-13	144.95	-50	108.95	-55	6.848
	Fluopyram	397	145	-39	173	-19	208	-18	6.462
	Fluquinconazole	376	349	-20	307	-29	108	-51	7.781
	Flutriafol	302.1	70.05	-22	123	-26	95	-52	5.65
	Fluxapyroxad	382	342	-17	392	-15	313.9	-24	6.433
	Furathiocarb	383.2	195	-10	251.95	-9	167.05	-27	9.227
	Haloxyfop	362.1	315.95	-19	91.2	-29	318.15	-18	5.762
	Heptenophos	251	127.05	-13	124.9	-14	109	-30	5.894
	Hexaconazole	314.1	70	-22	159	-30	125	-37	7.072
	Hexythiazox	353.1	228	-11	168	-24	116	-47	9.47
	Imidacloprid	256.1	174.95	-20	209	-17			4.358
	Ιsoprothiolane	290.8	189.9	-22	231	-7	145	-34	7.399
	Malathion	348.1	127.05	-17	99	-25	330.9	-8	7.236
	Mepanipyrim	224.1	77	-41	106.05	-26	104.1	-28	7.193
	Metamitron	202.9	141.1	-21	186	-9	115.1	-45	4.68
	Metazachlor	277.9	134.1	-11	210.05	-6	105	-42	6.291
	Methamidophos	142.2	93.95	-15	124.9	-16	46.95	-28	1.7
	Methiocarb	226.1	121.1	-19	169.05	-10	77	-40	6.305
	Methiocarb sulfone	275.1	122.05	-18	258	-9	200.95	-14	4.448
	Methiocarb sulfoxide	242.1	185.05	-3	122.1	-23	170	-18	4.232
	Methomyl	163	87.9	-10	106.15	-11	58	-22	3.671
	Metobromuron	259	148.1	-15	170	-19	91.05	-36	5.24
	Metolachlor	284.1	252.05	-6	176.1	-26	134.15	-32	7.597
	Metraferone	409	209.1	-6	227	-23	166.1	-36	8.795
	Mevinphos cis/trans	225.1	127	-17	193	-9	109	-32	4.345
	Myclobutanil	289.1	70.05	-22	125	-31	70.05	-22	6.725
	Napropamide	272.2	171	-13	129.2	-16	58	-31	7.698
	Nitenpyram	271.1	225	-12	189.2	-14	237	-19	3.714
	Omethoate	214.1	125	-18	183	-11	155	-15	2.913
	Oxadixyl	296.2	219.05	-15	279.05	-8	132.1	-35	5.799
	Oxamyl	237.1	72.1	-22	90	-8	56.15	-46	3.598
	Oxyfluorfen	361	300	-14	317	-16
	Paclobutazole	294.1	70.1	-22	125.05	-36	165.05	-23	6.012
	Parathion ethyl	292.1	236.2	-20	94.1	-15			6.7
	Parathion methyl	263.9	232.1	-15	125	-8			7.6
	Pencycuron	329.1	125	-10	89	-55	218	-16	8.229
	Pendimethalin	282.2	212	-11	43.05	-30	194	-18	9.485
	Phoxim	299	77.1	-30	129.1	-12	97	-22	8.366
	Picoxystrobin	368	145.1	-12	205	-5	115	-45	7.947
	Pirimicarb desmethyl	225.1	72	-7	168.05	-9	180	-14	4.716
	Procloraz	376	307.95	-8	70	-26	265.8	-17	8.599
	Propamocarb	189.2	102.15	-8	74.15	-20	144.2	-14	2.82
	Propargite	368.2	231.1	-6	175.1	-16	57	-23	9.306
	Prothiofos	345	240.9	-20	133	-50	268.8	-13	9.475
	Pymethrozine	218.1	105	-12	78.1	-42	79.1	-41	3.929
	Pyridaben	365.2	147.1	-15	308.9	-5	117	-50	10.009
	Pyrifenox	295	93.05	-13	66.05	-55	67.05	-55	7.642
	Pyriproxyfen	322.1	96.05	-6	78.05	-54	184.95	-24	9.271
	Quinalphos	299.1	147.05	-17	163	-22	119.05	-43	7.896
	Quinoxyfen	308	197	-31	162	-46	214	-35	9.118
	Quizalofop	345	299	-19	243.95	-30	163	-40	6.228
	Spinosad (D)	746.6	142.1	-30	98.1	-54	99.2	-49	9.269
	Spirodiclofen	411.1	313.05	-14	71.1	-22	43.05	-50	9.497
	Sulfoxaflor	278	174	-8	154.1	-12			6.2
	Tebuconazole	308.2	70.05	-22	125.05	-38	151.15	-25	7.069
	Tebufenpyrad	334.2	117	-25	145.15	-22	147.2	-25	8.316
	Temephos	467	125	-38	418.8	-19	404.8	-15	9.958
	Terbutryn	242.1	157.95	-10	68	-43	90.9	-27	6.484
	Tetrachlorvinphos	366.9	127.15	-16	205.9	-36	240.85	-18	7.899
	Tetraconazole	372	159	-30	70.1	-22	122.9	-55	6.727
	Thiobencarb	257.8	125.1	-11	89	-50	99.05	-49	8.058
	Thiophanate methyl	343	151.15	-6	311	-11	93	-50	5.47
	Triadimefon	294.1	69	-22	196.95	-15	225	-13	6.656
	Triadimenol	296.1	70.05	-22	70.05	-22	43.1	-53	6.167
	Trifloxystrobin	409.1	186.1	-6	145.1	-29	205.9	-10	8.634
	Triflumizole	346	278	-6	73.15	-17	43.15	-27	8.007

## Sheet: GC
Analyte	Ref. Ions	C.E.	Ref. Ions	C.E.	Ref. Ions	C.E.
Acrinathrin	181.1>152.1	26	289.1>93.0	14	181.1>127.1	28
Aldrin	262.9>191.0	34	262.9>193.0	28	292.9>219.9	26
Azinphos ethyl	132.1>77.0	14	160.1>132.1	4	160.1>77.0	18
Bifenthrin	181.1>166.1	12	181.1>179.1	12	181.1>153.1	8
Boscalid	140.1>112.1	12	140.1>76.0	24	342.1>140.1	14
Bromopropylate	340.9>182.9	18	340.9>184.9	20	340.9>157.0	30
Chlordane a	374.8>265.9	26	372.8>263.9	28	372.8>265.9	22
Chlorfenvinfos	323.0>267.0	16	267.0>159.0	18	267.0>203.0	12
Chlorobenizilate	139.0>111.0	16	251.0>139.0	14	139.0>75.0	26
Chlorthal dimethyl	298.9>220.9	24	300.9>222.9	26	300.9>272.9	14
Cyfluthrin	163.1>127.1	6	163.1>91.0	14	226.1>206.1	14
Cypermethrin	163.1>127.1	6	163.1>91.0	14	181.1>152.1	22
DDD pp	235.0>165.0	24	237.0>165.0	28	235.0>199.0	16
DDE pp	246.0>176.0	30	317.9>248.0	24	246.0>211.0	22
DDT pp	235.0>165.0	24	237.0>165.0	28	235.0>199.0	16
Deltamethrin	180.9>151.9	22	252.9>93.0	20	252.9>171.9	8
Dicofol op	251.0>139.0	16	139.0>111.0	10	251.0>111.0	30
Dicofol pp	139.0>111.0	10	251.0>111.0	30	251.0>139.0	16
Dieldrin	276.9>241.0	8	262.9>193.0	34	262.9>228.0	24
Endosulfan a	194.9>160.0	8	194.9>125.0	24	194.9>123.0	22
Endosulfan b	194.9>160.0	8	194.9>125.0	24	194.9>123.0	22
Endosulfan sulfate	271.8>236.9	18	386.8>252.9	16	386.8>288.8	10
Endrin	262.9>191.0	30	262.9>193.0	28	244.9>173.0	32
Esfenvalerate	225.1>119.1	20	225.1>147.1	10	419.1>225.1	6
Ethion	153.0>97.0	14	230.9>129.0	24	153.0>125.0	6
Fenpropathrin	181.1>152.1	22	265.1>210.1	12	181.1>127.1	28
Fenthion	278.0>109.0	20	278.0>169.0	14	278.0>125.0	20
Fenvalerate	225.1>119.1	20	225.1>147.1	10	419.1>225.1	6
HCH-a	180.9>144.9	16	218.9>182.9	8	218.9>144.9	20
HCH-b	180.9>144.9	16	218.9>182.9	8	218.9>144.9	20
Heptachlor	271.8>236.9	20	273.8>238.9	16	271.8>117.0	32
Hexachlorobenzene	283.8>248.8	24	283.8>213.8	28	285.8>250.8	22
Isophenphos methyl	199.0>121.0	14	241.1>121.1	22
Lindane (HCH gamma)	180.9>144.9	16	218.9>182.9	8	218.9>144.9	20
Paraoxon methyl	263.0>109.0	14	125.0>47.0	12	125.0>79.0	8
Phorate	260.0>75.0	8	231.0>129.0	24	231.0>175.0	12
Propyzamide	172.9>144.9	16	172.9>109.0	26	172.9>74.0	28
Quintozene	264.8>236.8	10	294.8>236.8	16	294.8>264.8	12
Tau-fluvalinate	250.1>55.0	18	250.1>200.1	16
Tetradifon	226.9>199.0	16	355.9>159.0	18	355.9>228.9	12
Tolclofos methyl	264.9>249.9	14	264.9>93.0	24	264.9>219.9	22
Trifluralin	306.1>264.1	8	264.1>160.1	18	264.1>206.1	8
Vinclozolin	212.0>172.0	16	285.0>212.0	12	212.0>145.0	24
λ-Cyhalothrin	181.1>152.1	24	163.1>91.0	22	163.1>127.0	14
